# Supplementary material for: Limitations of using feline coronavirus spike protein gene mutations to diagnose feline infectious peritonitis
Source: Vet Res. 2017 Oct 5;48:60. doi: 10.1186/s13567-017-0467-9 (PMC5629788; doi:10.1186/s13567-017-0467-9)
Supplement: Supplementary file 1 — Additional file 1. Cat code; age (in months); diagnosis (FIP or without FIP); sample type (tissue, fluid or faeces); sample origin; histopathology result (absence or presence of changes consistent with FIP); IHC result (absence or presence of FCoV antigen in lesions); FCoV RT-qPCR threshold cycle and relative copy number; S protein mutation analysis result. n/a = not applicable, n/d = not performed, ? = unknown. [file 13567_2017_467_MOESM1_ESM.xlsx]

## Sheet: Sheet1
Cat number	Age	Diagnosis	Sample type	Sample origin	Histopathology - FIP changes	IHC - FCoV antigen	FCoV RT-qPCR Threshold Cycle	Relative FCoV copy number	S protein mutation analysis result
26	4	FIP	Tissue	Omentum / Mesentery	present	present	17.1	4.92792e+06	Mutated
27	2	FIP	Tissue	Liver	present	present	26.2	10792.8	Mutated
27	2	FIP	Tissue	Spleen	n/a	n/a	19.3	1.12125e+06	Mutated
27	2	FIP	Tissue	LN (colonic)	n/a	n/a	27	6299.83	Mutated
28	4.5	FIP	Tissue	Omentum / Mesentery	present	absent	15.5	1.44635e+07	Mutated
28	4.5	FIP	Tissue	Liver	present	present	25.5	17286.7	Mutated
28	4.5	FIP	Tissue	LN (mesenteric)	n/a	n/a	20.5	500027	Mutated
28	4.5	FIP	Tissue	Spleen	present	present	26.9	6738.37	Mutated
28	4.5	FIP	Tissue	Small intestine (granuloma)	present	present	17.6	3.51995e+06	Mutated
28	4.5	FIP	Faeces	Faeces	n/a	n/a	19.3	1.12125e+06	Non-mutated
30	36	FIP	Tissue	Liver	present	present	29.3	1340.11	Mutated
30	36	FIP	Tissue	LN (mesenteric)	present	present	29.9	894.924	Mutated
30	36	FIP	Tissue	Omentum / Mesentery	present	absent	25.5	17286.7	Mutated
30	36	FIP	Fluid	Ascitic fluid	n/a	n/a	30.7	522.374	Mutated
31	3	FIP	Tissue	Liver	absent	n/a	35.6	19.3164	Mutated
31	3	FIP	Tissue	Lung	present	present	25.9	13207.2	Mutated
31	3	FIP	Tissue	Pericardium	n/a	n/a	36.2	12.8995	Mutated
31	3	FIP	Tissue	LN	present	present	22.2	159279	Mutated
31	3	FIP	Tissue	Spleen	absent	n/a	21.8	208478	Mutated
31	3	FIP	Tissue	Omentum / Mesentery	n/a	n/a	32.3	177.98	Mutated
31	3	FIP	Faeces	Faeces	n/a	n/a	22.7	113771	Non-mutated
32	4	FIP	Tissue	Liver	absent	absent	26.2	10792.8	Mutated
32	4	FIP	Tissue	LN (mesenteric)	present	present	19.2	1.1993e+06	Mutated
32	4	FIP	Tissue	Omentum / Mesentery	present	present	17.6	3.51995e+06	Mutated
32	4	FIP	Faeces	Faeces	n/a	n/a	21	357162	Non-mutated
34	?	FIP	Tissue	Liver	absent	absent	36	14.7579	Mutated
34	?	FIP	Tissue	LN (mesenteric)	present	present	20.4	534834	Mutated
34	?	FIP	Tissue	Omentum / Mesentery	absent	absent	28.6	2146.44	Mutated
35	?	FIP	Tissue	Liver	present	present	20.5	500027	Mutated
35	?	FIP	Tissue	LN (mesenteric)	present	present	17.2	4.60721e+06	Mutated
35	?	FIP	Tissue	Omentum / Mesentery	present	present	27.4	4813.12	Mutated
35	?	FIP	Tissue	Kidney	absent	absent	33.3	90.8062	Mutated
36	4	FIP	Tissue	Liver	absent	absent	No Ct		n/a
36	4	FIP	Tissue	LN (mesenteric)	present	present	31.1	399.098	Mutated
36	4	FIP	Tissue	Omentum / Mesentery	absent	absent	34.3	46.3297	Mutated
36	4	FIP	Tissue	Kidney	absent	absent	35.8	16.884	Mutated
37	?	FIP	Tissue	Pleura	present	present	16.2	9.03014e+06	Mutated
37	?	FIP	Tissue	Liver	n/a	n/a	31.7	266.517	n/d
37	?	FIP	Tissue	LN (mesenteric)	n/a	n/a	26.1	11544.1	Mutated
37	?	FIP	Fluid	Pleural fluid	n/a	n/a	28	3214.2	Mutated
37	?	FIP	Faeces	Faeces	n/a	n/a	15.8	1.18194e+07	Non-mutated
42	5	FIP	Tissue	Liver	present	present	21.6	238513	Mutated
42	5	FIP	Tissue	LN (mesenteric)	present	present	20.4	534834	Mutated
42	5	FIP	Tissue	Pericardium	n/a	n/a	25.9	13207.2	Mutated
42	5	FIP	Fluid	Pleural fluid	n/a	n/a	27.1	5889.84	Mutated
42	5	FIP	Fluid	Ascitic fluid	n/a	n/a	28.6	2146.44	Mutated
42	5	FIP	Faeces	Faeces	n/a	n/a	19.9	748768	Non-mutated
43	4	FIP	Tissue	Liver	present	n/a	20.7	437061	Mixed (non-mutated and mutated)
43	4	FIP	Tissue	LN (mesenteric)	absent	n/a	25.3	19777.2	Mutated
43	4	FIP	Tissue	Omentum / Mesentery	present	present	24.1	44347.7	Mutated
43	4	FIP	Faeces	Faeces	n/a	n/a	No Ct		n/a
45	6	FIP	Tissue	CNS (thalamus)	present	present	37.1	7.03951	Fail
45	6	FIP	Tissue	CNS (cerebellum)	present	present	35.6	19.3164	Fail
45	6	FIP	Tissue	CNS (medulla)	present	present	25	24201.4	Mutated
45	6	FIP	Tissue	CNS (pons)	present	present	27.9	3437.94	Mutated
45	6	FIP	Tissue	CNS (cerebral cortex)	present	present	33.2	97.1273	Mutated
45	6	FIP	Tissue	CNS (ependyma)	present	present	37.4	5.75262	Fail
46	7	FIP	Tissue	LN (mesenteric)	present	present	31.7	266.517	Mutated
46	7	FIP	Tissue	Omentum / Mesentery	n/a	n/a	22.5	130161	Mutated
46	7	FIP	Tissue	LN (iliac)	n/a	n/a	21.5	255116	Mutated
46	7	FIP	Fluid	Aqueous humor	n/a	n/a	No Ct		n/a
46	7	FIP	Faeces	Faeces	n/a	n/a	34.2	49.5547	Mutated
47	8	FIP	Tissue	LN (mesenteric)	n/a	n/a	19	1.37207e+06	Mutated
47	8	FIP	Tissue	Omentum / Mesentery	n/a	n/a	18.8	1.56974e+06	Mutated
47	8	FIP	Tissue	Small intestine	present	present	19.4	1.04827e+06	Mutated
47	8	FIP	Fluid	Fluid	n/a	n/a	37	7.52954	Mixed (non-mutated and mutated)
47	8	FIP	Faeces	Faeces	n/a	n/a	33.3	90.8062	Mixed (non-mutated and mutated)
49	22	FIP	Tissue	Spleen	absent	n/a	29.3	1340.11	Mutated
49	22	FIP	Tissue	Kidney	present	present	21.8	208478	Mutated
49	22	FIP	Tissue	Pericardium	n/a	n/a	31.7	266.517	Mutated
49	22	FIP	Faeces	Faeces	n/a	n/a	30.9	456.594	Non-mutated
50	?	FIP	Tissue	Kidney	present	present	16.1	9.65873e+06	Mutated
50	?	FIP	Tissue	LN (mesenteric)	present	n/a	18.3	2.19764e+06	Mutated
50	?	FIP	Tissue	Omentum / Mesentery	n/a	n/a	26	12347.7	Mutated
50	?	FIP	Tissue	Spleen	absent	n/a	30.8	488.378	Mutated
50	?	FIP	Tissue	Liver	present	absent	28.7	2006.75	Mutated
50	?	FIP	Fluid	Ascitic fluid	n/a	n/a	30.1	782.231	Mutated
50	?	FIP	Faeces	Faeces	n/a	n/a	No Ct		n/a
53	2	FIP	Tissue	Liver	absent	absent	36.1	13.7974	Mutated
53	2	FIP	Tissue	LN (mesenteric)	absent	absent	26.9	6738.37	Mutated
53	2	FIP	Tissue	Omentum / Mesentery	n/a	n/a	32.2	190.369	Mutated
53	2	FIP	Tissue	Lung	present	present	17.2	4.60721e+06	Mutated
53	2	FIP	Tissue	Pericardium	n/a	n/a	14.5	2.83485e+07	Mutated
53	2	FIP	Tissue	Intestinal scraping	n/a	n/a	34.1	53.0043	Mutated
53	2	FIP	Tissue	Pleura	present	present	15.5	1.44635e+07	Mutated
53	2	FIP	Tissue	Thymus	absent	absent	15.5	1.44635e+07	Mutated
53	2	FIP	Tissue	Kidney	absent	n/a	29.3	1340.11	Mutated
53	2	FIP	Tissue	Spleen	absent	n/a	23.7	58046.2	Mutated
53	2	FIP	Fluid	CSF	n/a	n/a	No Ct		n/a
53	2	FIP	Fluid	Pleural fluid	n/a	n/a	19.4	1.04827e+06	Mutated
53	2	FIP	Faeces	Faeces	n/a	n/a	21.9	194910	Non-mutated
55	8	FIP	Tissue	Liver	present	present	20.2	611886	Mutated
55	8	FIP	Tissue	LN (thoracic)	n/a	n/a	20.7	437061	Mutated
55	8	FIP	Tissue	Omentum / Mesentery	present	n/a	20.3	572064	Mutated
55	8	FIP	Tissue	Spleen	present	n/a	27.5	4499.88	Mutated
55	8	FIP	Tissue	LN (mesenteric)	n/a	n/a	18.4	2.05462e+06	Mutated
55	8	FIP	Tissue	Kidney	present	present	17.7	3.29087e+06	Mutated
55	8	FIP	Fluid	Ascitic fluid	n/a	n/a	31.1	399.098	Non-mutated
55	8	FIP	Fluid	CSF	n/a	n/a	No Ct		n/a
55	8	FIP	Faeces	Faeces	n/a	n/a	33.5	79.3715	Mutated
61	5	FIP	Tissue	Liver	present	present	No Ct		n/a
61	5	FIP	Tissue	LN (mesenteric)	present	n/a	23.4	71031.5	Mutated
61	5	FIP	Tissue	Small intestine	present	n/a	No Ct		n/a
61	5	FIP	Faeces	Faeces	n/a	n/a	23.1	86921.6	Non-mutated
62	5	FIP	Tissue	LN (mesenteric)	present	present	20.7	437061	Mutated
62	5	FIP	Tissue	Spleen	present	present	17.8	3.0767e+06	Mutated
62	5	FIP	Tissue	Liver	present	present	15.3	1.65472e+07	Mutated
62	5	FIP	Tissue	Lung	present	present	18.9	1.46758e+06	Mutated
62	5	FIP	Tissue	Kidney	absent	absent	30.9	456.594	Mutated
62	5	FIP	Tissue	Omentum / Mesentery	present	present	18	2.68926e+06	Mutated
62	5	FIP	Faeces	Faeces	n/a	n/a	35.9	15.7852	Mutated
66	7	FIP	Tissue	LN (mesenteric)	n/a	n/a	15.2	1.76991e+07	Mutated
66	7	FIP	Tissue	Liver	present	present	24.7	29615.4	Mutated
66	7	FIP	Tissue	Spleen	present	present	16.7	6.4501e+06	Mutated
66	7	FIP	Fluid	Ascitic fluid	n/a	n/a	27	6299.83	Mutated
66	7	FIP	Faeces	Faeces	n/a	n/a	25.5	17286.7	Mutated
68	9	FIP	Tissue	Liver / MLN	present	present	33.1	103.888	Mutated
68	9	FIP	Tissue	Spleen	absent	absent	34	56.6939	Mutated
68	9	FIP	Tissue	LN (mesenteric)	present	present	31.3	348.841	Mutated
68	9	FIP	Tissue	Kidney	present	present	39.5	1.4	Mutated
68	9	FIP	Tissue	Omentum / Mesentery	n/a	n/a	33	111.12	Mutated
68	9	FIP	Tissue	Lung	absent	absent	36.9	8.05367	Mutated
68	9	FIP	Tissue	Small intestine	present	present	31.1	399.098	Mutated
68	9	FIP	Fluid	CSF	n/a	n/a	No Ct		n/a
68	9	FIP	Fluid	Ascitic fluid	n/a	n/a	38.5	2.744	Mutated
68	9	FIP	Faeces	Faeces	n/a	n/a	No Ct		n/a
70	22	FIP	Tissue	Liver	present	present	23.3	75976	Mixed (non-mutated and mutated)
70	22	FIP	Tissue	Omentum / Mesentery	present	present	30	836.683	Mixed (non-mutated and mutated)
70	22	FIP	Tissue	Kidney	absent	absent	34.8	33.0927	Mixed (non-mutated and mutated)
70	22	FIP	Tissue	Spleen	absent	absent	31	426.879	Mixed (non-mutated and mutated)
70	22	FIP	Tissue	Lung	present	present	29.3	1340.11	Mixed (non-mutated and mutated)
70	22	FIP	Tissue	LN (mesenteric)	present	present	30.3	683.729	Mixed (non-mutated and mutated)
70	22	FIP	Fluid	Ascitic fluid	n/a	n/a	34.5	40.4957	Non-mutated
70	22	FIP	Fluid	Pleural fluid	n/a	n/a	33.2	97.1273	Non-mutated
70	22	FIP	Faeces	Faeces	n/a	n/a	No Ct		n/a
73	15	FIP	Tissue	Liver	absent	absent	26	12347.7	Mutated
73	15	FIP	Tissue	Spleen	absent	absent	26.4	9433.71	Mutated
73	15	FIP	Tissue	Kidney	present	present	22.3	148913	Mutated
73	15	FIP	Faeces	Faecal swab	n/a	n/a	30.5	597.63	Mutated
74	?	FIP	Tissue	LN (mesenteric)	present	present	No Ct		Mutated
74	?	FIP	Tissue	Diaphragm	present	absent	No Ct		n/a
74	?	FIP	Tissue	Eye (iris)	present	present	No Ct		Mutated
74	?	FIP	Tissue	Lung	present	present	No Ct		Mutated
74	?	FIP	Faeces	Faeces	n/a	n/a	25.5	17286.7	Non-mutated
75	8	FIP	Tissue	Kidney	present	present	26.5	8819.76	Mutated
75	8	FIP	Tissue	Lung	absent	absent	30.6	558.737	Mutated
75	8	FIP	Tissue	LN (mesenteric)	n/a	n/a	20.5	500027	Mutated
75	8	FIP	Tissue	Liver	present	present	30.2	731.323	Mutated
75	8	FIP	Tissue	Spleen	absent	absent	28.7	2006.75	Mutated
75	8	FIP	Tissue	Omentum / Mesentery	n/a	n/a	32.2	190.369	n/d
75	8	FIP	Tissue	Kidney (granuloma)	n/a	n/a	17.6	3.51995e+06	n/d
75	8	FIP	Fluid	CSF	n/a	n/a	27.9	3437.94	Mutated
75	8	FIP	Faeces	Faeces	n/a	n/a	No Ct		n/a
79	3	FIP	Tissue	Liver	present	present	30.1	782.231	Mixed (non-mutated and mutated)
79	3	FIP	Tissue	Omentum / Mesentery	present	present	19.1	1.28278e+06	Mixed (non-mutated and mutated)
79	3	FIP	Tissue	Spleen	present	present	23.3	75976	Mutated
79	3	FIP	Fluid	Pleural fluid	n/a	n/a	29.6	1095.12	Mixed (non-mutated and mutated)
79	3	FIP	Faeces	Faecal swab	n/a	n/a	No Ct		n/a
81	14	FIP	Tissue	LN (colonic)	present	absent	20	700038	Mutated
81	14	FIP	Tissue	Omentum / Mesentery	present	present	17	5.27096e+06	Mutated
81	14	FIP	Tissue	Spleen	present	present	15.5	1.44635e+07	Mutated
81	14	FIP	Fluid	Ascitic fluid	n/a	n/a	22.2	159279	Mutated
81	14	FIP	Faeces	Faecal swab	n/a	n/a	30.5	597.63	Non-mutated
82	6	FIP	Tissue	Omentum / Mesentery	n/a	n/a	16.7	6.4501e+06	n/d
82	6	FIP	Tissue	Small intestine	present	present	26.7	7709.14	Serotype 2
82	6	FIP	Tissue	Spleen	present	present	17.6	3.51995e+06	Serotype 2
82	6	FIP	Fluid	Ascitic fluid	n/a	n/a	25.3	19777.2	Serotype 2
82	6	FIP	Faeces	Faeces	n/a	n/a	35.1	27.043	Serotype 2
83	?	FIP	Tissue	LN (mesenteric)	present	present	22.4	139222	Mutated
83	?	FIP	Tissue	Spleen	absent	n/a	26.6	8245.77	Mutated
83	?	FIP	Tissue	Liver	present	present	29.2	1433.39	Mutated
83	?	FIP	Faeces	Faecal swab	n/a	n/a	39.7	1.22371	Mutated
85	9	FIP	Tissue	Liver	absent	absent	25.5	17286.7	Mutated
85	9	FIP	Tissue	LN (mesenteric)	present	present	26.3	10090.4	Mutated
85	9	FIP	Tissue	Small intestine	present	present	20.4	534834	Mutated
85	9	FIP	Tissue	Kidney	present	n/a	25.3	19777.2	Mutated
85	9	FIP	Tissue	Spleen	absent	absent	25.2	21153.9	Mutated
85	9	FIP	Tissue	Omentum / Mesentery	present	present	17.7	3.29087e+06	Mutated
85	9	FIP	Fluid	Ascitic fluid	n/a	n/a	26.1	11544.1	Mutated
85	9	FIP	Fluid	CSF	n/a	n/a	No Ct		n/a
85	9	FIP	Faeces	Faeces	n/a	n/a	31.4	326.139	Mutated
86	36	FIP	Tissue	Liver	present	present	39.7	1.22371	Mutated
86	36	FIP	Tissue	Lung	present	present	36.5	10.5414	Mutated
86	36	FIP	Tissue	Kidney	absent	absent	No Ct		n/a
86	36	FIP	Tissue	Spleen	present	present	38.7	2.39846	Mutated
86	36	FIP	Tissue	LN (mesenteric)	present	present	34.9	30.939	Mutated
86	36	FIP	Tissue	Omentum / Mesentery	n/a	n/a	No Ct		n/d
86	36	FIP	Faeces	Faeces	n/a	n/a	37.7	4.70099	Mutated
88	12	FIP	Tissue	Liver	absent	absent	30.4	639.232	Mutated
88	12	FIP	Tissue	LN (mesenteric)	present	present	21.2	312187	Mutated
88	12	FIP	Tissue	Kidney	present	present	18	2.68926e+06	Mutated
88	12	FIP	Fluid	Ascitic fluid	n/a	n/a	32.8	127.129	Mutated
88	12	FIP	Faeces	Faeces	n/a	n/a	No Ct		n/a
92	?	FIP	Tissue	Kidney	present	present	26.9	6738.37	Serotype 2
92	?	FIP	Tissue	LN (mesenteric)	n/a	n/a	29.1	1533.17	n/d
92	?	FIP	Tissue	Liver	absent	absent	37.5	5.37824	Non-mutated
92	?	FIP	Faeces	Faecal swab	n/a	n/a	No Ct		n/a
93	12	FIP	Tissue	Liver	present	present	19.4	1.04827e+06	Mutated
93	12	FIP	Tissue	Kidney	absent	absent	32.6	145.444	Mutated
93	12	FIP	Tissue	Spleen	absent	absent	25.4	18490.1	Mutated
93	12	FIP	Tissue	Colon	present	n/a	25.9	13207.2	Mutated
93	12	FIP	Tissue	Small intestine	present	present	26.7	7709.14	Mutated
93	12	FIP	Tissue	Omentum / Mesentery	absent	absent	15.9	1.10502e+07	Mutated
93	12	FIP	Tissue	LN (mesenteric)	present	present	18.4	2.05462e+06	Mutated
93	12	FIP	Fluid	Ascitic fluid	n/a	n/a	29.3	1340.11	Non-mutated
93	12	FIP	Faeces	Faeces	n/a	n/a	31	426.879	Mutated
94	10	FIP	Tissue	Liver	present	present	25.4	18490.1	Mutated
94	10	FIP	Tissue	Lung	present	present	23.1	86921.6	Mutated
94	10	FIP	Tissue	Kidney	present	present	33	111.12	Mutated
94	10	FIP	Tissue	Spleen	absent	absent	34	56.6939	Mutated
94	10	FIP	Tissue	Colon	present	present	No Ct		n/a
94	10	FIP	Tissue	LN (colonic)	n/a	n/a	29.1	1533.17	n/d
94	10	FIP	Tissue	LN (mesenteric)	absent	absent	31.6	285.07	Mutated
94	10	FIP	Tissue	Small intestine	absent	absent	31.2	373.124	Mutated
94	10	FIP	Fluid	Ascitic fluid	n/a	n/a	31.3	348.841	Mutated
94	10	FIP	Fluid	CSF (C)	n/a	n/a	33.1	103.888	Mutated
94	10	FIP	Fluid	CSF (L)	n/a	n/a	No Ct		n/a
94	10	FIP	Fluid	Aqueous humour	n/a	n/a	33.7	69.3766	Mutated
94	10	FIP	Faeces	Faeces	n/a	n/a	32.6	145.444	Mutated
96	24	FIP	Tissue	Liver	absent	absent	No Ct		n/a
96	24	FIP	Tissue	Kidney	absent	n/a	No Ct		n/a
96	24	FIP	Tissue	Spleen	present	present	No Ct		n/a
96	24	FIP	Tissue	Omentum / Mesentery	present	present	35.9	15.7852	Mutated
96	24	FIP	Tissue	LN (mesenteric)	absent	absent	No Ct		n/a
96	24	FIP	Fluid	Ascitic fluid	n/a	n/a	No Ct		n/a
96	24	FIP	Fluid	CSF	n/a	n/a	No Ct		n/a
96	24	FIP	Faeces	Faeces	n/a	n/a	No Ct		n/a
97	3	FIP	Tissue	Liver	n/a	n/a	No Ct		n/d
97	3	FIP	Tissue	Kidney	n/a	n/a	30.4	639.232	n/d
97	3	FIP	Tissue	Spleen	absent	absent	32	217.795	Non-mutated
97	3	FIP	Tissue	Omentum / Mesentery	n/a	n/a	23.8	54268.6	n/d
97	3	FIP	Tissue	LN (mesenteric)	present	present	30.7	522.374	Non-mutated
97	3	FIP	Tissue	Lung	present	present	19.1	1.28278e+06	Mutated
97	3	FIP	Fluid	Pleural fluid	n/a	n/a	33.1	103.888	Mutated
97	3	FIP	Faeces	Faeces	n/a	n/a	20.3	572064	Non-mutated
98	11	FIP	Tissue	Liver	present	present	17.1	4.92792e+06	Mutated
98	11	FIP	Tissue	Kidney	absent	absent	29.5	1171.36	Mutated
98	11	FIP	Tissue	Spleen	present	present	24.3	38763.3	Mutated
98	11	FIP	Tissue	Omentum / Mesentery	n/a	n/a	16	1.03311e+07	n/d
98	11	FIP	Tissue	LN (mesenteric)	present	present	12.4	1.16484e+08	Mutated
98	11	FIP	Tissue	Lung	present	present	20.1	654479	Mutated
98	11	FIP	Fluid	Ascitic fluid	n/a	n/a	30.9	456.594	Mutated
98	11	FIP	Fluid	Pleural fluid	n/a	n/a	33	111.12	Mutated
98	11	FIP	Fluid	Pericardial fluid	n/a	n/a	38.5	2.744	Fail
98	11	FIP	Faeces	Faeces	n/a	n/a	25.4	18490.1	Mixed (non-mutated and mutated)
100	36	FIP	Tissue	Liver	absent	n/a	27.6	4207.03	Mutated
100	36	FIP	Tissue	Kidney	absent	absent	26.8	7207.43	Mutated
100	36	FIP	Tissue	Spleen (granuloma	present	present	29	1639.9	Mutated
100	36	FIP	Tissue	LN	absent	n/a	27.7	3933.23	Mutated
100	36	FIP	Tissue	Pericardium	present	present	22.4	139222	Mutated
100	36	FIP	Tissue	Lung	present	present	22.8	106366	Mutated
100	36	FIP	Fluid	Pleural fluid	n/a	n/a	29.5	1171.36	n/d
100	36	FIP	Fluid	Ascitic fluid	n/a	n/a	No Ct		n/a
100	36	FIP	Faeces	Faeces	n/a	n/a	No Ct		n/a
101	144	FIP	Tissue	Liver	present	present	25.1	22626.4	Mutated
101	144	FIP	Tissue	Kidney	present	present	25.8	14126.6	Mutated
101	144	FIP	Tissue	Spleen	absent	absent	28.3	2626.61	Mutated
101	144	FIP	Tissue	Small intestine	absent	absent	32.2	190.369	Mutated
101	144	FIP	Tissue	Colon	absent	n/a	23.1	86921.6	Mutated
101	144	FIP	Tissue	Omentum / Mesentery	n/a	n/a	27.2	5506.53	n/d
101	144	FIP	Tissue	LN (mesenteric)	absent	n/a	21.7	222990	Mutated
101	144	FIP	Fluid	Ascitic fluid	n/a	n/a	32.9	118.855	Mutated
101	144	FIP	Fluid	CSF	n/a	n/a	No Ct		n/a
101	144	FIP	Faeces	Faeces	n/a	n/a	36.8	8.61429	Mutated
103	21	FIP	Tissue	Liver	absent	absent	32.3	177.98	Mixed (non-mutated and mutated)
103	21	FIP	Tissue	Spleen	absent	absent	33.6	74.206	Mixed (non-mutated and mutated)
103	21	FIP	Tissue	LN (mesenteric)	present	present	21.5	255116	Non-mutated
103	21	FIP	Tissue	Omentum / Mesentery	present	present	23.3	75976	Mixed (non-mutated and mutated)
103	21	FIP	Fluid	Ascitic fluid	n/a	n/a	37.4	5.75262	Mixed (non-mutated and mutated)
103	21	FIP	Fluid	Pleural fluid	n/a	n/a	35	28.9255	Mixed (non-mutated and mutated)
103	21	FIP	Fluid	CSF	n/a	n/a	34.8	33.0927	Mutated
103	21	FIP	Faeces	Faeces	n/a	n/a	No Ct		n/a
106	3	FIP	Tissue	Liver	present	present	34.8	33.0927	Mutated
106	3	FIP	Tissue	Spleen	absent	absent	34.2	49.5547	Mutated
106	3	FIP	Tissue	Kidney	present	present	21.6	238513	Mutated
106	3	FIP	Tissue	LN (mesenteric)	present	present	20.7	437061	Mutated
106	3	FIP	Tissue	Omentum / Mesentery	absent	absent	30.1	782.231	Mutated
106	3	FIP	Fluid	CSF	n/a	n/a	28.1	3005.02	Mutated
106	3	FIP	Faeces	Faeces	n/a	n/a	24.1	44347.7	Non-mutated
108	12	FIP	Tissue	Liver	absent	absent	34.9	30.939	Mutated
108	12	FIP	Tissue	Spleen	absent	absent	33	111.12	Mutated
108	12	FIP	Tissue	Kidney	present	present	20.8	408617	Mutated
108	12	FIP	Tissue	LN (mesenteric)	n/a	n/a	30.4	639.232	n/d
108	12	FIP	Tissue	Omentum / Mesentery	absent	absent	31.2	373.124	Mutated
108	12	FIP	Fluid	Pericardial fluid	n/a	n/a	No Ct		n/a
108	12	FIP	Faeces	Faeces	n/a	n/a	No Ct		n/a
107	7	FIP	Tissue	Liver	absent	absent	35.9	15.7852	Mutated
107	7	FIP	Tissue	LN (mesenteric)	absent	absent	25.8	14126.6	Mutated
107	7	FIP	Faeces	Faeces	n/a	n/a	35.4	22.0993	Mutated
120	21	FIP	Tissue	Liver	present	present	27.8	3677.26	Mutated
120	21	FIP	Tissue	Spleen	present	present	18.9	1.46758e+06	Mutated
120	21	FIP	Tissue	LN	present	present	21.3	291869	Mutated
120	21	FIP	Faeces	Faeces	n/a	n/a	25.8	14126.6	Mutated
121	48	FIP	Tissue	Omentum / Mesentery	present	present	24.6	31677	Mutated
121	48	FIP	Tissue	LN (mesenteric)	present	present	26.2	10792.8	Mutated
121	48	FIP	Tissue	Liver	present	present	27.6	4207.03	Mutated
122	36	FIP	Tissue	LN (mesenteric)	present	present	31.5	304.913	Mutated
122	36	FIP	Tissue	Omentum / Mesentery	present	absent	26.5	8819.76	Mutated
122	36	FIP	Tissue	Kidney	present	present	28	3214.2	Mutated
128	10	FIP	Tissue	LN (mesenteric)	present	present	25.3	19777.2	Mutated
128	10	FIP	Tissue	Kidney	absent	absent	33.4	84.8966	Mutated
128	10	FIP	Tissue	Liver	present	present	29.6	1095.12	Mutated
128	10	FIP	Tissue	Lung	present	present	32.8	127.129	Mutated
128	10	FIP	Tissue	Spleen	present	present	31.4	326.139	Mutated
128	10	FIP	Tissue	Omentum / Mesentery	present	present	28.4	2455.67	Mutated
128	10	FIP	Faeces	Faeces	n/a	n/a	31.6	285.07	Non-mutated
127	8	FIP	Tissue	LN (mesenteric)	n/a	n/a	32.8	127.129	n/d
127	8	FIP	Tissue	Kidney	absent	absent	37.9	4.10902	Fail
127	8	FIP	Tissue	CNS (brain)	present	present	33.6	74.206	Mutated
127	8	FIP	Tissue	Liver	absent	absent	No Ct		n/a
127	8	FIP	Tissue	Lung	absent	absent	No Ct		n/a
127	8	FIP	Tissue	Spleen	absent	absent	No Ct		n/a
127	8	FIP	Tissue	Omentum / Mesentery	absent	absent	No Ct		n/a
127	8	FIP	Fluid	CSF	n/a	n/a	36.5	10.5414	Mutated
127	8	FIP	Faeces	Faeces	n/a	n/a	No Ct		n/a
129	?	FIP	Tissue	Spleen	present	present	26	12347.7	Mutated
129	?	FIP	Tissue	Liver	present	present	20.6	467485	Mutated
129	?	FIP	Tissue	Kidney	absent	absent	29	1639.9	Mutated
129	?	FIP	Tissue	Omentum / Mesentery	present	present	24.1	44347.7	Mutated
129	?	FIP	Fluid	Ascitic Fluid	n/a	n/a	26.6	8245.77	Mutated
129	?	FIP	Faeces	Faecal swab	n/a	n/a	No Ct		n/a
131	24	FIP	Tissue	Small intestine	present	n/a	28.1	3005.02	Mutated
131	24	FIP	Tissue	Small intestine	absent	n/a	14.3	3.24325e+07	Mutated
131	24	FIP	Tissue	LN (mesenteric)	present	n/a	17.6	3.51995e+06	Mutated
131	24	FIP	Tissue	Kidney	present	n/a	26.8	7207.43	Mutated
131	24	FIP	Tissue	Lung	present	n/a	23.8	54268.6	Mutated
131	24	FIP	Tissue	Omentum / Mesentery	present	n/a	16.4	7.89302e+06	Mutated
131	24	FIP	Tissue	Colon	absent	n/a	21.8	208478	Mutated
131	24	FIP	Tissue	Liver	present	n/a	21.9	194910	Mutated
131	24	FIP	Tissue	Spleen	present	n/a	18.7	1.67901e+06	Mutated
131	24	FIP	Fluid	Ascitic Fluid	n/a	n/a	30.8	488.378	Mutated
131	24	FIP	Fluid	CSF	n/a	n/a	36.5	10.5414	Mutated
131	24	FIP	Faeces	Faeces	n/a	n/a	35.2	25.283	Mutated
145	70	FIP	Tissue	Small intestine	present	present	14.7	2.47787e+07	Serotype 2
145	70	FIP	Tissue	Spleen	present	present	17.5	3.76497e+06	Serotype 2
145	70	FIP	Tissue	Omentum / Mesentery	present	present	16.7	6.4501e+06	Serotype 2
145	70	FIP	Fluid	Ascitic fluid	n/a	n/a	35.1	27.043	Serotype 2
145	70	FIP	Faeces	Faeces	n/a	n/a	32.3	177.98	Serotype 2
146	12	FIP	Tissue	LN (mesenteric)	absent	absent	28.3	2626.61	Serotype 2
146	12	FIP	Tissue	Kidney	absent	absent	34.5	40.4957	Serotype 2
146	12	FIP	Tissue	Omentum / Mesentery	present	present	26.5	8819.76	Serotype 2
146	12	FIP	Fluid	Ascitic fluid	n/a	n/a	28.8	1876.15	Serotype 2
146	12	FIP	Faeces	Faeces	n/a	n/a	No Ct		n/a
147	30	FIP	Tissue	Kidney	absent	absent	27.8	3677.26	Serotype 2
147	30	FIP	Tissue	Pancreas	present	present	27.6	4207.03	Serotype 2
147	30	FIP	Tissue	Omentum / Mesentery	present	present	15.6	1.35222e+07	Serotype 2
147	30	FIP	Fluid	Ascitic fluid	n/a	n/a	32	217.795	Serotype 2
147	30	FIP	Faeces	Faeces	n/a	n/a	No Ct		n/a
142	6	FIP	Tissue	Lung	absent	absent	No Ct		n/a
142	6	FIP	Tissue	Colon	absent	absent	30.3	683.729	Mutated
142	6	FIP	Tissue	Spleen	absent	absent	No Ct		n/a
142	6	FIP	Tissue	LN (mesenteric)	absent	absent	No Ct		n/a
142	6	FIP	Tissue	Kidney	present	present	35.4	22.0993	Mutated
142	6	FIP	Tissue	Small intestine	absent	absent	39.3	1.60169	Mutated
142	6	FIP	Tissue	Liver	absent	absent	No Ct		n/a
142	6	FIP	Tissue	Omentum / Mesentery	absent	absent	No Ct		n/a
142	6	FIP	Tissue	Bone marrow	absent	absent	No Ct		n/a
142	6	FIP	Fluid	CSF	n/a	n/a	35.1	27.043	Mutated
142	6	FIP	Faeces	Faeces	n/a	n/a	No Ct		n/a
38	12	Not FIP (Suspected fibrous connective tissue abnormality)	Tissue	Collagenous connective tissue	absent	absent	No Ct		n/a
38	12	Not FIP (Suspected fibrous connective tissue abnormality)	Tissue	Lung	absent	absent	No Ct		n/a
38	12	Not FIP (Suspected fibrous connective tissue abnormality)	Tissue	Stomach	absent	absent	No Ct		n/a
38	12	Not FIP (Suspected fibrous connective tissue abnormality)	Tissue	Omentum	absent	absent	No Ct		n/a
38	12	Not FIP (Suspected fibrous connective tissue abnormality)	Tissue	Kidney	absent	absent	No Ct		n/a
38	12	Not FIP (Suspected fibrous connective tissue abnormality)	Tissue	Liver	absent	absent	No Ct		n/a
38	12	Not FIP (Suspected fibrous connective tissue abnormality)	Tissue	Spleen	absent	absent	No Ct		n/a
38	12	Not FIP (Suspected fibrous connective tissue abnormality)	Fluid	Ascitic fluid	n/a	n/a	No Ct		n/a
38	12	Not FIP (Suspected fibrous connective tissue abnormality)	Faeces	Faeces	n/a	n/a	34.1	53.0043	Non-mutated
51	42	Not FIP (Chronic, regenerative haemolytic anaemia)	Tissue	Liver	absent	absent	37.3	6.15306	Mutated
51	42	Not FIP (Chronic, regenerative haemolytic anaemia)	Faeces	Faecal swab	n/a	n/a	No Ct		n/a
52	10	Not FIP (Degenerative neuropathy of unknown aetiology)	Tissue	LN (mesenteric)	absent	absent	No Ct		n/a
52	10	Not FIP (Degenerative neuropathy of unknown aetiology)	Tissue	Small intestine	absent	absent	No Ct		n/a
52	10	Not FIP (Degenerative neuropathy of unknown aetiology)	Tissue	Colon	absent	absent	No Ct		n/a
52	10	Not FIP (Degenerative neuropathy of unknown aetiology)	Tissue	CNS (cerebrum)	absent	absent	No Ct		n/a
52	10	Not FIP (Degenerative neuropathy of unknown aetiology)	Tissue	CNS (brain and spinal cord)	absent	absent	No Ct		n/a
52	10	Not FIP (Degenerative neuropathy of unknown aetiology)	Tissue	Liver	absent	absent	No Ct		n/a
52	10	Not FIP (Degenerative neuropathy of unknown aetiology)	Tissue	Kidney	absent	absent	No Ct		n/a
52	10	Not FIP (Degenerative neuropathy of unknown aetiology)	Tissue	Spleen	absent	absent	No Ct		n/a
52	10	Not FIP (Degenerative neuropathy of unknown aetiology)	Tissue	Omentum	absent	absent	No Ct		n/a
52	10	Not FIP (Degenerative neuropathy of unknown aetiology)	Fluid	CSF	n/a	n/a	No Ct		n/a
52	10	Not FIP (Degenerative neuropathy of unknown aetiology)	Faeces	Faeces	n/a	n/a	No Ct		n/a
54	96	Not FIP (Chemodectoma with secondary myocardial fibrosis and possible bacterial pleuritis)	Tissue	LN (abdominal)	absent	absent	37.3	6.15306	Mutated
54	96	Not FIP (Chemodectoma with secondary myocardial fibrosis and possible bacterial pleuritis)	Tissue	Heart-based tumour	absent	absent	No Ct		n/a
54	96	Not FIP (Chemodectoma with secondary myocardial fibrosis and possible bacterial pleuritis)	Tissue	Liver	absent	absent	No Ct		n/a
54	96	Not FIP (Chemodectoma with secondary myocardial fibrosis and possible bacterial pleuritis)	Tissue	Spleen	absent	absent	No Ct		n/a
54	96	Not FIP (Chemodectoma with secondary myocardial fibrosis and possible bacterial pleuritis)	Tissue	Kidney	absent	absent	No Ct		n/a
54	96	Not FIP (Chemodectoma with secondary myocardial fibrosis and possible bacterial pleuritis)	Tissue	Lung	absent	absent	No Ct		n/a
54	96	Not FIP (Chemodectoma with secondary myocardial fibrosis and possible bacterial pleuritis)	Fluid	Pleural fluid	n/a	n/a	No Ct		n/a
54	96	Not FIP (Chemodectoma with secondary myocardial fibrosis and possible bacterial pleuritis)	Fluid	CSF	n/a	n/a	No Ct		n/a
54	96	Not FIP (Chemodectoma with secondary myocardial fibrosis and possible bacterial pleuritis)	Faeces	Faeces	n/a	n/a	No Ct		n/a
56	165	Not FIP (Pyothorax and pyogranulomatous bronchopneumonia)	Tissue	Liver	absent	absent	35.9	15.7852	Mutated
56	165	Not FIP (Pyothorax and pyogranulomatous bronchopneumonia)	Tissue	LN (mesenteric)	absent	absent	No Ct		n/a
56	165	Not FIP (Pyothorax and pyogranulomatous bronchopneumonia)	Tissue	Colon	absent	absent	28.6	2146.44	Non-mutated
56	165	Not FIP (Pyothorax and pyogranulomatous bronchopneumonia)	Tissue	Lung and pleura	absent	absent	No Ct		n/a
56	165	Not FIP (Pyothorax and pyogranulomatous bronchopneumonia)	Tissue	Spleen	absent	absent	No Ct		n/a
56	165	Not FIP (Pyothorax and pyogranulomatous bronchopneumonia)	Tissue	Kidney	absent	absent	No Ct		n/a
56	165	Not FIP (Pyothorax and pyogranulomatous bronchopneumonia)	Tissue	CNS (brain and spinal cord)	absent	absent	37.6	5.02822	Non-mutated
56	165	Not FIP (Pyothorax and pyogranulomatous bronchopneumonia)	Fluid	Pleural fluid	n/a	n/a	No Ct		n/a
57	96	Not FIP (Hepatic biliary cystadenoma and concurrent metastatic cholangiocarcinoma)	Tissue	Liver	absent	absent	33.4	84.8966	Mutated
57	96	Not FIP (Hepatic biliary cystadenoma and concurrent metastatic cholangiocarcinoma)	Tissue	LN (mesenteric)	absent	absent	31.6	285.07	Mutated
57	96	Not FIP (Hepatic biliary cystadenoma and concurrent metastatic cholangiocarcinoma)	Tissue	Omentum	absent	absent	36.5	10.5414	Mutated
57	96	Not FIP (Hepatic biliary cystadenoma and concurrent metastatic cholangiocarcinoma)	Tissue	Spleen	absent	absent	No Ct		n/a
57	96	Not FIP (Hepatic biliary cystadenoma and concurrent metastatic cholangiocarcinoma)	Tissue	Kidney	absent	absent	No Ct		n/a
57	96	Not FIP (Hepatic biliary cystadenoma and concurrent metastatic cholangiocarcinoma)	Fluid	Ascitic fluid	n/a	n/a	No Ct		n/a
57	96	Not FIP (Hepatic biliary cystadenoma and concurrent metastatic cholangiocarcinoma)	Faeces	Faeces	n/a	n/a	No Ct		n/a
59	96	Not FIP (Chronic enteropathy; severe adverse drug reaction - seizures on chlorambucil)	Tissue	LN (mesenteric)	absent	absent	No Ct		n/a
59	96	Not FIP (Chronic enteropathy; severe adverse drug reaction - seizures on chlorambucil)	Tissue	Liver	absent	absent	No Ct		n/a
59	96	Not FIP (Chronic enteropathy; severe adverse drug reaction - seizures on chlorambucil)	Tissue	Lung	absent	absent	No Ct		n/a
59	96	Not FIP (Chronic enteropathy; severe adverse drug reaction - seizures on chlorambucil)	Tissue	Spleen	absent	absent	No Ct		n/a
59	96	Not FIP (Chronic enteropathy; severe adverse drug reaction - seizures on chlorambucil)	Tissue	CNS	absent	absent	No Ct		n/a
59	96	Not FIP (Chronic enteropathy; severe adverse drug reaction - seizures on chlorambucil)	Fluid	Ascitic fluid	n/a	n/a	No Ct		n/a
59	96	Not FIP (Chronic enteropathy; severe adverse drug reaction - seizures on chlorambucil)	Faeces	Faeces	n/a	n/a	33.6	74.206	Non-mutated
60	132	Not FIP (septic peritonitis)	Tissue	Liver	absent	absent	No Ct		n/a
60	132	Not FIP (septic peritonitis)	Tissue	Omentum	absent	absent	No Ct		n/a
60	132	Not FIP (septic peritonitis)	Fluid	Ascitic fluid	n/a	n/a	No Ct		n/a
60	132	Not FIP (septic peritonitis)	Faeces	Faeces	n/a	n/a	35.6	19.3164	Non-mutated
63	73	Not FIP (Astrocytoma)	Tissue	CNS	absent	absent	No Ct		n/a
63	73	Not FIP (Astrocytoma)	Tissue	Kidney	absent	absent	No Ct		n/a
63	73	Not FIP (Astrocytoma)	Tissue	Colon	absent	absent	38.5	2.744	Mixed (non-mutated and mutated)
63	73	Not FIP (Astrocytoma)	Tissue	Omentum	absent	absent	No Ct		n/a
63	73	Not FIP (Astrocytoma)	Tissue	Liver	absent	absent	No Ct		n/a
63	73	Not FIP (Astrocytoma)	Tissue	Spleen	absent	absent	No Ct		n/a
63	73	Not FIP (Astrocytoma)	Tissue	LN (mesenteric)	absent	absent	No Ct		n/a
63	73	Not FIP (Astrocytoma)	Faeces	Faeces	n/a	n/a	No Ct		n/a
69	126	Not FIP (lymphoma)	Tissue	Kidney	absent	absent	No Ct		n/a
69	126	Not FIP (lymphoma)	Tissue	Liver	absent	absent	No Ct		n/a
69	126	Not FIP (lymphoma)	Tissue	Spleen	absent	absent	No Ct		n/a
69	126	Not FIP (lymphoma)	Tissue	LN (mesenteric)	absent	absent	No Ct		n/a
69	126	Not FIP (lymphoma)	Tissue	Lung	absent	absent	No Ct		n/a
69	126	Not FIP (lymphoma)	Tissue	Diaphragm	absent	absent	No Ct		n/a
69	126	Not FIP (lymphoma)	Fluid	Pleural fluid	n/a	n/a	No Ct		n/a
69	126	Not FIP (lymphoma)	Fluid	Pericardial fluid	n/a	n/a	No Ct		n/a
69	126	Not FIP (lymphoma)	Fluid	Ascitic fluid	n/a	n/a	No Ct		n/a
69	126	Not FIP (lymphoma)	Fluid	Pleural fluid	n/a	n/a	No Ct		n/a
69	126	Not FIP (lymphoma)	Faeces	Faeces	n/a	n/a	26.3	10090.4	Non-mutated
71	6	Not FIP (Severe hypercalcaemia)	Tissue	Liver	absent	absent	No Ct		n/a
71	6	Not FIP (Severe hypercalcaemia)	Tissue	Omentum	absent	absent	No Ct		n/a
71	6	Not FIP (Severe hypercalcaemia)	Tissue	Spleen	absent	absent	No Ct		n/a
71	6	Not FIP (Severe hypercalcaemia)	Fluid	Ascitic fluid	n/a	n/a	No Ct		n/a
71	6	Not FIP (Severe hypercalcaemia)	Faeces	Faeces	n/a	n/a	No Ct		n/a
72	108	Not FIP (lymphoma)	Tissue	Liver	absent	absent	No Ct		n/a
72	108	Not FIP (lymphoma)	Tissue	Spleen	absent	absent	No Ct		n/a
72	108	Not FIP (lymphoma)	Tissue	LN (mesenteric)	absent	absent	No Ct		n/a
72	108	Not FIP (lymphoma)	Tissue	Omentum	absent	absent	No Ct		n/a
72	108	Not FIP (lymphoma)	Tissue	Lung	absent	absent	No Ct		n/a
72	108	Not FIP (lymphoma)	Tissue	Kidney	absent	absent	No Ct		n/a
72	108	Not FIP (lymphoma)	Fluid	Ascitic fluid	n/a	n/a	No Ct		n/a
72	108	Not FIP (lymphoma)	Fluid	CSF	n/a	n/a	No Ct		n/a
72	108	Not FIP (lymphoma)	Faeces	Faeces	n/a	n/a	No Ct		n/a
77	67	Not FIP (Metastatic adenocarcinoma)	Tissue	Lung	absent	absent	No Ct		n/a
77	67	Not FIP (Metastatic adenocarcinoma)	Tissue	Spleen	absent	absent	No Ct		n/a
77	67	Not FIP (Metastatic adenocarcinoma)	Tissue	Liver	absent	absent	No Ct		n/a
77	67	Not FIP (Metastatic adenocarcinoma)	Tissue	Kidney	absent	absent	No Ct		n/a
77	67	Not FIP (Metastatic adenocarcinoma)	Fluid	Pleural fluid	n/a	n/a	No Ct		n/a
77	67	Not FIP (Metastatic adenocarcinoma)	Faeces	Faeces	n/a	n/a	No Ct		n/a
78	?	Not FIP	Tissue	Liver	absent	absent	No Ct		n/a
78	?	Not FIP	Tissue	Spleen	absent	absent	No Ct		n/a
78	?	Not FIP	Tissue	LN (mesenteric)	absent	absent	No Ct		n/a
78	?	Not FIP	Faeces	Faeces	n/a	n/a	29.2	1433.39	Non-mutated
80	120	Not FIP (Diabetes mellitus)	Tissue	Liver	absent	absent	No Ct		n/a
80	120	Not FIP (Diabetes mellitus)	Tissue	LN (mesenteric)	absent	absent	No Ct		n/a
80	120	Not FIP (Diabetes mellitus)	Tissue	Spleen	absent	absent	36.5	10.5414	Fail
80	120	Not FIP (Diabetes mellitus)	Fluid	CSF	n/a	n/a	No Ct		n/a
80	120	Not FIP (Diabetes mellitus)	Faeces	Faeces	n/a	n/a	25.7	15109.9	Non-mutated
84	153	Not FIP (necrotising colitis with purulent lymphadenitis. Aplastic anaemia)	Tissue	Liver	absent	absent	34.5	40.4957	Mutated
84	153	Not FIP (necrotising colitis with purulent lymphadenitis. Aplastic anaemia)	Tissue	Spleen	absent	absent	No Ct		n/a
84	153	Not FIP (necrotising colitis with purulent lymphadenitis. Aplastic anaemia)	Tissue	Kidney	absent	absent	No Ct		n/a
84	153	Not FIP (necrotising colitis with purulent lymphadenitis. Aplastic anaemia)	Tissue	LN (mesenteric)	absent	absent	No Ct		n/a
84	153	Not FIP (necrotising colitis with purulent lymphadenitis. Aplastic anaemia)	Faeces	Faeces	n/a	n/a	No Ct		n/a
87	72	Not FIP (suspected torovirus)	Tissue	Liver	absent	absent	No Ct		n/a
87	72	Not FIP (suspected torovirus)	Tissue	Spleen	absent	absent	No Ct		n/a
87	72	Not FIP (suspected torovirus)	Tissue	Omentum	absent	absent	No Ct		n/a
87	72	Not FIP (suspected torovirus)	Tissue	Kidney	absent	absent	No Ct		n/a
87	72	Not FIP (suspected torovirus)	Faeces	Faeces	n/a	n/a	No Ct		n/a
89	96	Not FIP (gastric lymphoma)	Tissue	LN (mesenteric)	absent	absent	No Ct		n/a
89	96	Not FIP (gastric lymphoma)	Tissue	Liver	absent	absent	No Ct		n/a
89	96	Not FIP (gastric lymphoma)	Tissue	Spleen	absent	absent	No Ct		n/a
89	96	Not FIP (gastric lymphoma)	Tissue	Kidney	absent	absent	No Ct		n/a
89	96	Not FIP (gastric lymphoma)	Tissue	Small intestine	absent	absent	No Ct		n/a
89	96	Not FIP (gastric lymphoma)	Fluid	CSF	n/a	n/a	No Ct		n/a
89	96	Not FIP (gastric lymphoma)	Faeces	Faeces	n/a	n/a	No Ct		n/a
90	60	Not FIP (suppurative encephalitis)	Tissue	Liver	absent	absent	No Ct		n/a
90	60	Not FIP (suppurative encephalitis)	Tissue	Spleen	absent	absent	No Ct		n/a
90	60	Not FIP (suppurative encephalitis)	Tissue	Kidney	absent	absent	No Ct		n/a
90	60	Not FIP (suppurative encephalitis)	Tissue	Small intestine	absent	absent	No Ct		n/a
90	60	Not FIP (suppurative encephalitis)	Tissue	LN (mesenteric)	absent	absent	No Ct		n/a
90	60	Not FIP (suppurative encephalitis)	Tissue	CNS	absent	absent	No Ct		n/a
90	60	Not FIP (suppurative encephalitis)	Tissue	Mesentery	absent	absent	No Ct		n/a
91	37	Not FIP (lymphocytic cholangiohepatitis)	Tissue	Liver	absent	absent	No Ct		n/a
91	37	Not FIP (lymphocytic cholangiohepatitis)	Tissue	LN (gastric)	absent	absent	No Ct		n/a
91	37	Not FIP (lymphocytic cholangiohepatitis)	Tissue	LN (mesenteric)	absent	absent	No Ct		n/a
91	37	Not FIP (lymphocytic cholangiohepatitis)	Tissue	Kidney	absent	absent	37.7	4.70099	Fail
91	37	Not FIP (lymphocytic cholangiohepatitis)	Tissue	Spleen	absent	absent	No Ct		n/a
91	37	Not FIP (lymphocytic cholangiohepatitis)	Tissue	LN (splenic)	absent	absent	No Ct		n/a
91	37	Not FIP (lymphocytic cholangiohepatitis)	Fluid	CSF (C)	n/a	n/a	No Ct		n/a
91	37	Not FIP (lymphocytic cholangiohepatitis)	Fluid	Pericardial fluid	n/a	n/a	No Ct		n/a
91	37	Not FIP (lymphocytic cholangiohepatitis)	Fluid	Pleural fluid	n/a	n/a	No Ct		n/a
91	37	Not FIP (lymphocytic cholangiohepatitis)	Fluid	Ascitic fluid	n/a	n/a	No Ct		n/a
91	37	Not FIP (lymphocytic cholangiohepatitis)	Faeces	Faeces	n/a	n/a	No Ct		n/a
99	134	Not FIP (primary renal disease)	Tissue	Liver	absent	absent	29	1639.9	Mutated
99	134	Not FIP (primary renal disease)	Tissue	Kidney	absent	absent	27.4	4813.12	Mutated
99	134	Not FIP (primary renal disease)	Tissue	Spleen	absent	absent	26.4	9433.71	Mutated
99	134	Not FIP (primary renal disease)	Tissue	LN (mesenteric)	absent	absent	28.6	2146.44	Mutated
99	134	Not FIP (primary renal disease)	Tissue	Lung	absent	absent	30	836.683	Mutated
99	134	Not FIP (primary renal disease)	Faeces	Faeces	n/a	n/a	No Ct		n/a
102	120	Not FIP (unstable diabetes mellitus, acromegaly)	Tissue	Liver	absent	absent	No Ct		n/a
102	120	Not FIP (unstable diabetes mellitus, acromegaly)	Tissue	Kidney	absent	absent	No Ct		n/a
102	120	Not FIP (unstable diabetes mellitus, acromegaly)	Tissue	Spleen	absent	absent	No Ct		n/a
102	120	Not FIP (unstable diabetes mellitus, acromegaly)	Tissue	LN (mesenteric)	absent	absent	No Ct		n/a
102	120	Not FIP (unstable diabetes mellitus, acromegaly)	Tissue	Pancreas	absent	absent	No Ct		n/a
102	120	Not FIP (unstable diabetes mellitus, acromegaly)	Tissue	Omentum	absent	absent	No Ct		n/a
102	120	Not FIP (unstable diabetes mellitus, acromegaly)	Tissue	Small intestine	absent	absent	No Ct		n/a
102	120	Not FIP (unstable diabetes mellitus, acromegaly)	Fluid	Ascitic fluid	n/a	n/a	No Ct		n/a
102	120	Not FIP (unstable diabetes mellitus, acromegaly)	Fluid	Pleural fluid	n/a	n/a	No Ct		n/a
102	120	Not FIP (unstable diabetes mellitus, acromegaly)	Fluid	CSF	n/a	n/a	No Ct		n/a
102	120	Not FIP (unstable diabetes mellitus, acromegaly)	Faeces	Faeces	n/a	n/a	No Ct		n/a
104	10	Not FIP (femoral aortic thromboembolism)	Tissue	Liver	absent	absent	No Ct		n/a
104	10	Not FIP (femoral aortic thromboembolism)	Tissue	Kidney	absent	absent	No Ct		n/a
104	10	Not FIP (femoral aortic thromboembolism)	Tissue	Spleen	absent	absent	No Ct		n/a
104	10	Not FIP (femoral aortic thromboembolism)	Tissue	LN (mesenteric)	absent	absent	No Ct		n/a
104	10	Not FIP (femoral aortic thromboembolism)	Tissue	Omentum	absent	absent	No Ct		n/a
104	10	Not FIP (femoral aortic thromboembolism)	Fluid	Ascitic fluid	n/a	n/a	No Ct		n/a
104	10	Not FIP (femoral aortic thromboembolism)	Fluid	Pleural fluid	n/a	n/a	No Ct		n/a
104	10	Not FIP (femoral aortic thromboembolism)	Fluid	Pericardial fluid	n/a	n/a	No Ct		n/a
104	10	Not FIP (femoral aortic thromboembolism)	Fluid	CSF	n/a	n/a	No Ct		n/a
104	10	Not FIP (femoral aortic thromboembolism)	Faeces	Faeces	n/a	n/a	No Ct		n/a
105	84	Not FIP (jejunal constriction)	Tissue	Liver	absent	absent	No Ct		n/a
105	84	Not FIP (jejunal constriction)	Tissue	Kidney	absent	absent	No Ct		n/a
105	84	Not FIP (jejunal constriction)	Tissue	Spleen	absent	absent	No Ct		n/a
105	84	Not FIP (jejunal constriction)	Tissue	LN (mesenteric)	absent	absent	No Ct		n/a
105	84	Not FIP (jejunal constriction)	Tissue	Small intestine	absent	absent	No Ct		n/a
105	84	Not FIP (jejunal constriction)	Tissue	Omentum	absent	absent	No Ct		n/a
105	84	Not FIP (jejunal constriction)	Fluid	CSF	n/a	n/a	No Ct		n/a
105	84	Not FIP (jejunal constriction)	Faeces	Faeces	n/a	n/a	No Ct		n/a
111	131	Not FIP (haemolytic anaemia, suspected haemophagocytic syndrome, hypocobalaminaemia)	Tissue	Kidney	absent	absent	No Ct		n/a
111	131	Not FIP (haemolytic anaemia, suspected haemophagocytic syndrome, hypocobalaminaemia)	Tissue	Omentum	absent	absent	No Ct		n/a
111	131	Not FIP (haemolytic anaemia, suspected haemophagocytic syndrome, hypocobalaminaemia)	Tissue	Liver	absent	absent	No Ct		n/a
111	131	Not FIP (haemolytic anaemia, suspected haemophagocytic syndrome, hypocobalaminaemia)	Tissue	LN	absent	absent	No Ct		n/a
112	180	Not FIP (lymphoma - pulmonary, renal)	Tissue	Liver	absent	absent	No Ct		n/a
112	180	Not FIP (lymphoma - pulmonary, renal)	Tissue	Kidney	absent	absent	No Ct		n/a
112	180	Not FIP (lymphoma - pulmonary, renal)	Tissue	Spleen	absent	absent	No Ct		n/a
112	180	Not FIP (lymphoma - pulmonary, renal)	Tissue	Lung	absent	absent	No Ct		n/a
112	180	Not FIP (lymphoma - pulmonary, renal)	Fluid	CSF	n/a	n/a	No Ct		n/a
113	153	Not FIP (chronic chylothorax with pleurisy)	Tissue	Liver	absent	absent	No Ct		n/a
113	153	Not FIP (chronic chylothorax with pleurisy)	Tissue	Kidney	absent	absent	No Ct		n/a
113	153	Not FIP (chronic chylothorax with pleurisy)	Tissue	Spleen	absent	absent	No Ct		n/a
113	153	Not FIP (chronic chylothorax with pleurisy)	Tissue	Thyroid / parathyroid tissue	absent	absent	No Ct		n/a
115	33	Not FIP (mixed portal hepatitis and pyelonephritis)	Tissue	Liver	absent	absent	No Ct		n/a
115	33	Not FIP (mixed portal hepatitis and pyelonephritis)	Tissue	Kidney	absent	absent	No Ct		n/a
115	33	Not FIP (mixed portal hepatitis and pyelonephritis)	Tissue	Spleen	absent	absent	No Ct		n/a
115	33	Not FIP (mixed portal hepatitis and pyelonephritis)	Tissue	LN (mesenteric)	absent	absent	No Ct		n/a
115	33	Not FIP (mixed portal hepatitis and pyelonephritis)	Tissue	Eye	absent	absent	No Ct		n/a
115	33	Not FIP (mixed portal hepatitis and pyelonephritis)	Fluid	CSF	n/a	n/a	No Ct		n/a
115	33	Not FIP (mixed portal hepatitis and pyelonephritis)	Faeces	Faeces	n/a	n/a	38.6	2.56542	Fail
116	48	Not FIP (granulomatous nasal lesion extending to fore-and midbrain and lateral ventricles)	Tissue	Liver	absent	absent	No Ct		n/a
116	48	Not FIP (granulomatous nasal lesion extending to fore-and midbrain and lateral ventricles)	Tissue	Kidney	absent	absent	No Ct		n/a
116	48	Not FIP (granulomatous nasal lesion extending to fore-and midbrain and lateral ventricles)	Tissue	Lung	absent	absent	No Ct		n/a
116	48	Not FIP (granulomatous nasal lesion extending to fore-and midbrain and lateral ventricles)	Tissue	Omentum	absent	absent	No Ct		n/a
116	48	Not FIP (granulomatous nasal lesion extending to fore-and midbrain and lateral ventricles)	Fluid	CSF	n/a	n/a	No Ct		n/a
116	48	Not FIP (granulomatous nasal lesion extending to fore-and midbrain and lateral ventricles)	Faeces	Faeces	n/a	n/a	No Ct		n/a
118	96	Not FIP (chronic enteropathy)	Tissue	Liver	absent	absent	No Ct		n/a
118	96	Not FIP (chronic enteropathy)	Tissue	Spleen	absent	absent	No Ct		n/a
118	96	Not FIP (chronic enteropathy)	Tissue	Kidney	absent	absent	No Ct		n/a
118	96	Not FIP (chronic enteropathy)	Faeces	Faeces	n/a	n/a	No Ct		n/a
119	12	Not FIP (poxvirus pneumonia)	Tissue	Small intestine	absent	absent	No Ct		n/a
119	12	Not FIP (poxvirus pneumonia)	Tissue	Lung	absent	absent	No Ct		n/a
119	12	Not FIP (poxvirus pneumonia)	Tissue	Kidney	absent	absent	No Ct		n/a
119	12	Not FIP (poxvirus pneumonia)	Tissue	LN	absent	absent	No Ct		n/a
119	12	Not FIP (poxvirus pneumonia)	Tissue	Liver	absent	absent	No Ct		n/a
119	12	Not FIP (poxvirus pneumonia)	Tissue	Spleen	absent	absent	No Ct		n/a
119	12	Not FIP (poxvirus pneumonia)	Faeces	Faeces	n/a	n/a	No Ct		n/a
123	53	Not FIP (suspected hepatic encephalopathy)	Tissue	Omentum	absent	absent	No Ct		n/a
123	53	Not FIP (suspected hepatic encephalopathy)	Tissue	Liver	absent	absent	No Ct		n/a
123	53	Not FIP (suspected hepatic encephalopathy)	Tissue	Spleen / Kidney	absent	absent	No Ct		n/a
125	4	Not FIP (severe interstitial pneumonia)	Tissue	LN (mesenteric)	absent	absent	No Ct		n/a
125	4	Not FIP (severe interstitial pneumonia)	Tissue	Lung	absent	absent	37.7	4.70099	Mutated
125	4	Not FIP (severe interstitial pneumonia)	Tissue	Liver	absent	absent	No Ct		n/a
125	4	Not FIP (severe interstitial pneumonia)	Fluid	Ascitic Fluid	n/a	n/a	36.4	11.2751	Mutated
125	4	Not FIP (severe interstitial pneumonia)	Faeces	Faecal swab	n/a	n/a	No Ct		n/a
130	60	Not FIP (metastatic pancreatic adenocarcinoma)	Tissue	Lung	absent	absent	No Ct		n/a
130	60	Not FIP (metastatic pancreatic adenocarcinoma)	Tissue	Liver	absent	absent	No Ct		n/a
130	60	Not FIP (metastatic pancreatic adenocarcinoma)	Tissue	Spleen	absent	absent	No Ct		n/a
130	60	Not FIP (metastatic pancreatic adenocarcinoma)	Tissue	Omentum	absent	absent	No Ct		n/a
130	60	Not FIP (metastatic pancreatic adenocarcinoma)	Tissue	LN (mesenteric)	absent	absent	No Ct		n/a
130	60	Not FIP (metastatic pancreatic adenocarcinoma)	Tissue	LN (abdominal)	absent	absent	No Ct		n/a
130	60	Not FIP (metastatic pancreatic adenocarcinoma)	Tissue	Pancreas	absent	absent	No Ct		n/a
130	60	Not FIP (metastatic pancreatic adenocarcinoma)	Fluid	Ascitic Fluid	n/a	n/a	No Ct		n/a
130	60	Not FIP (metastatic pancreatic adenocarcinoma)	Fluid	Pleural Fluid	n/a	n/a	No Ct		n/a
132	59	Not FIP (nasal Lymphoma)	Tissue	Nasal mass	absent	absent	No Ct		n/a
132	59	Not FIP (nasal Lymphoma)	Tissue	LN (left submandibular)	absent	absent	No Ct		n/a
132	59	Not FIP (nasal Lymphoma)	Tissue	LN (right submandibular)	absent	absent	No Ct		n/a
132	59	Not FIP (nasal Lymphoma)	Tissue	Small intestine	absent	absent	No Ct		n/a
132	59	Not FIP (nasal Lymphoma)	Tissue	Spleen	absent	absent	No Ct		n/a
132	59	Not FIP (nasal Lymphoma)	Tissue	Liver	absent	absent	No Ct		n/a
132	59	Not FIP (nasal Lymphoma)	Tissue	Kidney	absent	absent	No Ct		n/a
132	59	Not FIP (nasal Lymphoma)	Tissue	Colon	absent	absent	No Ct		n/a
132	59	Not FIP (nasal Lymphoma)	Tissue	Lung	absent	absent	No Ct		n/a
132	59	Not FIP (nasal Lymphoma)	Fluid	CSF	n/a	n/a	No Ct		n/a
132	59	Not FIP (nasal Lymphoma)	Faeces	Faeces	n/a	n/a	No Ct		n/a
133	72	Not FIP (multicentric lymphoma)	Tissue	LN	absent	absent	No Ct		n/a
133	72	Not FIP (multicentric lymphoma)	Tissue	Liver	absent	absent	No Ct		n/a
133	72	Not FIP (multicentric lymphoma)	Tissue	Small intestine	absent	absent	No Ct		n/a
133	72	Not FIP (multicentric lymphoma)	Tissue	Spleen	absent	absent	No Ct		n/a
133	72	Not FIP (multicentric lymphoma)	Tissue	Kidney	absent	absent	No Ct		n/a
133	72	Not FIP (multicentric lymphoma)	Tissue	Colon	absent	absent	No Ct		n/a
133	72	Not FIP (multicentric lymphoma)	Tissue	Lung	absent	absent	No Ct		n/a
133	72	Not FIP (multicentric lymphoma)	Tissue	Omentum	absent	absent	No Ct		n/a
135	120	Not FIP (round cell neoplasia)	Tissue	Omentum	absent	absent	No Ct		n/a
135	120	Not FIP (round cell neoplasia)	Tissue	LN	absent	absent	No Ct		n/a
135	120	Not FIP (round cell neoplasia)	Tissue	Bone marrow	absent	absent	No Ct		n/a
135	120	Not FIP (round cell neoplasia)	Tissue	Spleen	absent	absent	No Ct		n/a
135	120	Not FIP (round cell neoplasia)	Tissue	Liver	absent	absent	No Ct		n/a
135	120	Not FIP (round cell neoplasia)	Tissue	Kidney	absent	absent	No Ct		n/a
135	120	Not FIP (round cell neoplasia)	Tissue	Small intestine	absent	absent	No Ct		n/a
135	120	Not FIP (round cell neoplasia)	Tissue	Lung	absent	absent	No Ct		n/a
136	156	Not FIP (focal area of completely necrotic small intestine)	Tissue	Liver	absent	absent	No Ct		n/a
136	156	Not FIP (focal area of completely necrotic small intestine)	Tissue	Kidney	absent	absent	No Ct		n/a
136	156	Not FIP (focal area of completely necrotic small intestine)	Tissue	Spleen	absent	absent	No Ct		n/a
136	156	Not FIP (focal area of completely necrotic small intestine)	Tissue	Lung	absent	absent	No Ct		n/a
136	156	Not FIP (focal area of completely necrotic small intestine)	Tissue	Colon	absent	absent	No Ct		n/a
136	156	Not FIP (focal area of completely necrotic small intestine)	Tissue	Small intestine	absent	absent	No Ct		n/a
136	156	Not FIP (focal area of completely necrotic small intestine)	Tissue	LN (mesenteric)	absent	absent	No Ct		n/a
136	156	Not FIP (focal area of completely necrotic small intestine)	Tissue	Omentum	absent	absent	No Ct		n/a
136	156	Not FIP (focal area of completely necrotic small intestine)	Tissue	Pancreas	absent	absent	No Ct		n/a
136	156	Not FIP (focal area of completely necrotic small intestine)	Fluid	Ascitic Fluid	n/a	n/a	No Ct		n/a
136	156	Not FIP (focal area of completely necrotic small intestine)	Fluid	Pleural Fluid	n/a	n/a	No Ct		n/a
136	156	Not FIP (focal area of completely necrotic small intestine)	Fluid	CSF	n/a	n/a	No Ct		n/a
136	156	Not FIP (focal area of completely necrotic small intestine)	Faeces	Faeces	n/a	n/a	No Ct		n/a
137	126	Not FIP (nasal adenocarcinoma with infiltration of the brain)	Tissue	Liver	absent	absent	No Ct		n/a
137	126	Not FIP (nasal adenocarcinoma with infiltration of the brain)	Tissue	Kidney	absent	absent	No Ct		n/a
137	126	Not FIP (nasal adenocarcinoma with infiltration of the brain)	Tissue	Spleen	absent	absent	No Ct		n/a
137	126	Not FIP (nasal adenocarcinoma with infiltration of the brain)	Tissue	Lung	absent	absent	No Ct		n/a
137	126	Not FIP (nasal adenocarcinoma with infiltration of the brain)	Tissue	Colon	absent	absent	37.6	5.02822	Mutated
137	126	Not FIP (nasal adenocarcinoma with infiltration of the brain)	Faeces	Faeces	n/a	n/a	No Ct		n/a
140	?	Not FIP (euthanased as not suitable for rehoming)	Tissue	Spleen	absent	absent	No Ct		n/a
140	?	Not FIP (euthanased as not suitable for rehoming)	Tissue	Kidney	absent	absent	No Ct		n/a
140	?	Not FIP (euthanased as not suitable for rehoming)	Tissue	Liver	absent	absent	No Ct		n/a
140	?	Not FIP (euthanased as not suitable for rehoming)	Tissue	Lung	absent	absent	No Ct		n/a
140	?	Not FIP (euthanased as not suitable for rehoming)	Tissue	Colon	absent	absent	No Ct		n/a
140	?	Not FIP (euthanased as not suitable for rehoming)	Tissue	LN (mesenteric)	absent	absent	No Ct		n/a
140	?	Not FIP (euthanased as not suitable for rehoming)	Tissue	Omentum	absent	absent	No Ct		n/a
140	?	Not FIP (euthanased as not suitable for rehoming)	Tissue	Small intestine	absent	absent	No Ct		n/a
141	36	Not FIP (invasive meningioma; possible pancreatic CA)	Tissue	Lung	absent	absent	37.6	5.02822	Fail
141	36	Not FIP (invasive meningioma; possible pancreatic CA)	Tissue	Kidney	absent	absent	No Ct		n/a
141	36	Not FIP (invasive meningioma; possible pancreatic CA)	Tissue	Small intestine	absent	absent	No Ct		n/a
141	36	Not FIP (invasive meningioma; possible pancreatic CA)	Tissue	LN (mesenteric)	absent	absent	No Ct		n/a
141	36	Not FIP (invasive meningioma; possible pancreatic CA)	Tissue	Colon	absent	absent	No Ct		n/a
141	36	Not FIP (invasive meningioma; possible pancreatic CA)	Tissue	Spleen	absent	absent	No Ct		n/a
141	36	Not FIP (invasive meningioma; possible pancreatic CA)	Tissue	Omentum	absent	absent	No Ct		n/a
141	36	Not FIP (invasive meningioma; possible pancreatic CA)	Tissue	Bone marrow	absent	absent	No Ct		n/a
141	36	Not FIP (invasive meningioma; possible pancreatic CA)	Fluid	CSF	n/a	n/a	No Ct		n/a
141	36	Not FIP (invasive meningioma; possible pancreatic CA)	Faeces	Faeces	n/a	n/a	No Ct		n/a
143	108	Not FIP (severe cerebellar eosinophilic encephalitis with mixed inflammatory meningitis)	Tissue	Small intestine	absent	absent	No Ct		n/a
143	108	Not FIP (severe cerebellar eosinophilic encephalitis with mixed inflammatory meningitis)	Tissue	Spleen	absent	absent	No Ct		n/a
143	108	Not FIP (severe cerebellar eosinophilic encephalitis with mixed inflammatory meningitis)	Tissue	Colon	absent	absent	No Ct		n/a
143	108	Not FIP (severe cerebellar eosinophilic encephalitis with mixed inflammatory meningitis)	Tissue	Liver	absent	absent	No Ct		n/a
143	108	Not FIP (severe cerebellar eosinophilic encephalitis with mixed inflammatory meningitis)	Tissue	LN (mesenteric)	absent	absent	No Ct		n/a
143	108	Not FIP (severe cerebellar eosinophilic encephalitis with mixed inflammatory meningitis)	Tissue	Kidney	absent	absent	No Ct		n/a
143	108	Not FIP (severe cerebellar eosinophilic encephalitis with mixed inflammatory meningitis)	Tissue	Lung	absent	absent	No Ct		n/a
143	108	Not FIP (severe cerebellar eosinophilic encephalitis with mixed inflammatory meningitis)	Tissue	Omentum	absent	absent	No Ct		n/a
143	108	Not FIP (severe cerebellar eosinophilic encephalitis with mixed inflammatory meningitis)	Tissue	Bone marrow	absent	absent	No Ct		n/a
143	108	Not FIP (severe cerebellar eosinophilic encephalitis with mixed inflammatory meningitis)	Fluid	CSF	n/a	n/a	No Ct		n/a
143	108	Not FIP (severe cerebellar eosinophilic encephalitis with mixed inflammatory meningitis)	Faeces	Faeces	n/a	n/a	No Ct		n/a
144	119	Not FIP (nasal lymphoma)	Tissue	Small intestine	absent	absent	No Ct		n/a
144	119	Not FIP (nasal lymphoma)	Tissue	Spleen	absent	absent	No Ct		n/a
144	119	Not FIP (nasal lymphoma)	Tissue	Colon	absent	absent	No Ct		n/a
144	119	Not FIP (nasal lymphoma)	Tissue	Liver	absent	absent	No Ct		n/a
144	119	Not FIP (nasal lymphoma)	Tissue	LN (mesenteric)	absent	absent	No Ct		n/a
144	119	Not FIP (nasal lymphoma)	Tissue	Kidney	absent	absent	No Ct		n/a
144	119	Not FIP (nasal lymphoma)	Tissue	Lung	absent	absent	No Ct		n/a
144	119	Not FIP (nasal lymphoma)	Tissue	Omentum	absent	absent	No Ct		n/a
144	119	Not FIP (nasal lymphoma)	Tissue	Bone marrow	absent	absent	No Ct		n/a
144	119	Not FIP (nasal lymphoma)	Tissue	Nasal mass	absent	absent	No Ct		n/a
144	119	Not FIP (nasal lymphoma)	Fluid	CSF	n/a	n/a	No Ct		n/a
144	119	Not FIP (nasal lymphoma)	Faeces	Faeces	n/a	n/a	No Ct		n/a
149	102	Not FIP (pleural effusion)	Tissue	Small intestine	absent	absent	No Ct		n/a
149	102	Not FIP (pleural effusion)	Tissue	Spleen	absent	absent	No Ct		n/a
149	102	Not FIP (pleural effusion)	Tissue	Colon	absent	absent	No Ct		n/a
149	102	Not FIP (pleural effusion)	Tissue	Liver	absent	absent	No Ct		n/a
149	102	Not FIP (pleural effusion)	Tissue	LN (mesenteric)	absent	absent	No Ct		n/a
149	102	Not FIP (pleural effusion)	Tissue	Kidney	absent	absent	No Ct		n/a
149	102	Not FIP (pleural effusion)	Tissue	Lung	absent	absent	No Ct		n/a
149	102	Not FIP (pleural effusion)	Tissue	Omentum	absent	absent	No Ct		n/a
149	102	Not FIP (pleural effusion)	Tissue	Bone marrow	absent	absent	No Ct		n/a
149	102	Not FIP (pleural effusion)	Fluid	Pleural fluid	n/a	n/a	No Ct		n/a
149	102	Not FIP (pleural effusion)	Fluid	CSF	n/a	n/a	No Ct		n/a
149	102	Not FIP (pleural effusion)	Faeces	Faeces	n/a	n/a	No Ct		n/a
150	130	Not FIP (lymphoma - renal, pulmonary)	Tissue	Small intestine	absent	absent	No Ct		n/a
150	130	Not FIP (lymphoma - renal, pulmonary)	Tissue	Spleen	absent	absent	No Ct		n/a
150	130	Not FIP (lymphoma - renal, pulmonary)	Tissue	Colon	absent	absent	No Ct		n/a
150	130	Not FIP (lymphoma - renal, pulmonary)	Tissue	Liver	absent	absent	No Ct		n/a
150	130	Not FIP (lymphoma - renal, pulmonary)	Tissue	LN (mesenteric)	absent	absent	No Ct		n/a
150	130	Not FIP (lymphoma - renal, pulmonary)	Tissue	Kidney	absent	absent	No Ct		n/a
150	130	Not FIP (lymphoma - renal, pulmonary)	Tissue	Lung	absent	absent	No Ct		n/a
150	130	Not FIP (lymphoma - renal, pulmonary)	Tissue	Omentum	absent	absent	No Ct		n/a
150	130	Not FIP (lymphoma - renal, pulmonary)	Tissue	Bone marrow	absent	absent	No Ct		n/a
150	130	Not FIP (lymphoma - renal, pulmonary)	Fluid	Pleural fluid	n/a	n/a	No Ct		n/a
150	130	Not FIP (lymphoma - renal, pulmonary)	Fluid	CSF	n/a	n/a	No Ct		n/a
150	130	Not FIP (lymphoma - renal, pulmonary)	Faeces	Faeces	n/a	n/a	No Ct		n/a
